# Supplementary material for: Genome-wide survey and expression analysis of NIN-like Protein (NLP) genes reveals its potential roles in the response to nitrate signaling in tomato
Source: BMC Plant Biol. 2021 Jul 23;21:347. doi: 10.1186/s12870-021-03116-0 (PMC8299697; doi:10.1186/s12870-021-03116-0)
Supplement: Supplementary file 1 — Additional file 1: Supplementary Table 1. NLP genes from tomato, Arabidopsis, canola, rice and maize. [file 12870_2021_3116_MOESM1_ESM.xlsx]

## Sheet: Sheet1
Supplementary Table 1. NLP genes from tomato, Arabidopsis, canola, rice and maize.
Lineage		Organism	Number of NLP proteins				Version of database
			Group 1	Group 2	Group 3	Total
Eudicots	Brassicaceae	Arabidopsis thaliana	5	2	2	9	TAIR10
		Brassica napus	16	8	7	31	v5
	Solanaceae	Solanum lycopersicum	2	2	2	6	SL3.0
Monocots	Poaceae	Oryza sativa	2	2	1	5	v7.0
		Zea mays	3	2	4	9	v4

## Sheet: Sheet2
Supplementary Table 2b. The detailed information of NLP genes from rice, maize, Arabidopsis and Brassica napus
Gene model	Symbole	Group	Organism	Protein length	Residues	Protein structure
						RWP-RK	PB1
AT2G17150.1	AtNLP1	Group 1	Arabidopsis thaliana	909	MEDDGGSDGGEGNGGFSPNSSFGAFADTAMDLDFMDELLFDGCWLETTDSKSLKQTEQSPSASTAMNDNSPFLCFGENPSQDNFSNEETERMFPQAEKFLLEEAEVGKSWWIAPSASEGPSSSVKERLLQAISGLNEAVQDKDFLVQIWVPIQQEGKSFLTTWAQPHLFNQEYSSLAEYRHVSETYNFPADEGMKDFVGLPGRVFLQKFPEWTPDVRFFRRDEYPRIKEAQKCDVRGSLALPVFERGSGTCLGVVEIVTTTQKMNYRQELEKMCKALEAVDLRSSSNLNTPSSEFLQVYSDFYCAALPEIKDFLATICRSYDFPLALSWAPCARQGKVGSRHSDENFSECVSTIDSACSVPDEQSKSFWEACSEHHLLQGEGIVGKAFEATKLFFVPEV…	1	1
AT4G35270.2	AtNLP2	Group 1	Arabidopsis thaliana	963	MEGGRGGGDGNFLPNSNFGVFSDSAMDMDFMDELLFDGCWLETTDGKSLKQTMGQQVSDSTTMNDNNNNSYLYGYQYAENLSQDHISNEETGRKFPPIPPGFLKIEDLSNQVPFDQSAVMSSAQAEKFLLEESEGGRRYWIAPRTSQGPSSSVKERLVQAIEGLNEEVQDKDFLIQIWLPIQQEGKNFLTTSEQPHFFNPKYSSLKRYRDVSVAYNFLADEDSKESVGLPGRVFLKKLPEWTPDVRFFRSEEYPRIKEAEQCDVRGSLALPVFERGSGTCLGVVEIVTTTQKMNYRPELDNICKALESVNLRSSRSLNPPSREFLQVYNEFYYAALPEVSEFLTLVCRVYDLPLALTWAPCARQGKVGSRHSDENFSECVSTVDDACIVPDHQSRHFLE…	1	1
AT4G38340.1	AtNLP3	Group 1	Arabidopsis thaliana	767	MVGPFKKILHAHNQRFPPSSSSSLDPVVDDSSRKQTRIILSYLLHLSLSLHITYSLCLLHFFFGSSNPFSPMEESNNSAVVDFPDNFMDQLLWEECWEEEATQHDQALSSPSGLKERVACAMGHLQEVMGERELLIQLWVPVETRSGRVLSTEEQPYSINTFSQSQSLALYRDASAGYSFAAEVGSEQLVGLPGRVFLRRMPEWTPDVRFFRKEEYPRIGYARRYQVRATLALPLFQGTSGNCVAVMEMVTTHRNLEYASQLSTICHALEAFDLRTSQTSIVPASLKVTSSSSSSSRTEVASILQGICSSHGLPLAVTWGHQDSSSCLSALISASYAADHGSRCFLAACSEHHLLGGEGIAGRAFATKKQCFATDVAIFSKWSYPLSHYAKMFDLHAAL…	1	1
AT1G20640.2	AtNLP4	Group 1	Arabidopsis thaliana	844	MEDSFLQSENVVMDADFMDGLLLDGCWLETTDGSEFLNIAPSTSSVSPFDPTSFMWSPTQDTSALCTSGVVSQMYGQDCVERSSLDEFQWNKRWWIGPGGGGSSVTERLVQAVEHIKDYTTARGSLIQLWVPVNRGGKRVLTTKEQPFSHDPLCQRLANYREISVNYHFSAEQDDSKALAGLPGRVFLGKLPEWTPDVRFFKSEEYPRVHHAQDCDVRGTLAIPVFEQGSKICLGVIEVVMTTEMVKLRPELESICRALQAVDLRSTELPIPPSLKGCDLSYKAALPEIRNLLRCACETHKLPLAQTWVSCQQQNKSGCRHNDENYIHCVSTIDDACYVGDPTVREFHEACSEHHLLKGQGVAGQAFLTNGPCFSSDVSNYKKSEYPLSHHANMYGLHG…	1	1
AT1G76350.1	AtNLP5	Group 1	Arabidopsis thaliana	808	MENNSLPMDPAMDSSFMDGLLLEGCWLETTDASEFLNFSPSTSVAPFDPSSFMWSPTQDTSNSLSQMYGQDCPERSSLEDQNQGRDLSTFNRRWWIGPSGHHGFSVMERLVQAVTHIKDFTSERGSLIQLWVPVDRGGKRVLTTKEQPFSHDPMCQRLAHYREISENYQFSTEQEDSDSSSRDLVGLPGRVFLGKVPEWTPDVRFFKNEEYPRVQHAQDCDVRGTLAIPVFEQGSQICLGVIEVVMTTQMVKLSPDLESICRALQAVDLRSTEIPIPPSLKGPDFSYQAALPEIRNLLRCACETHKLPLAQTWVSCLKQSKTGCRHNDENYIHCVSTIDDACYVGDPTVREFHEACSEHHLLKGQGVVGEAFLTNGPCFSSDVSSYKKSEYPLSHHATM…	1	1
AT1G64530.1	AtNLP6	Group 3	Arabidopsis thaliana	841	MELDDLDLSGSWPLDQITFASNFKSPVIFSSSEQPFSPLWSFSETSGDVGGELYSAAVAPTRFTDYSVLLASSESETTTKENNQVPSPSWGIMPLENPDSYCAIKAKMTQALRYFKESTGQQHVLAQVWAPVKNRGRYVLTTSGQPFVLGPNSNGLNQYRMVSLTYMFSLDGERDGELGLPGRVFRKKLPEWTPNVQYYSSKEFSRLGHALHYNVQGTLALPVFEPSRQLCVGVVELIMTSPKINYAPEVEKVCKALEAVNLKTSEILNHETTQICNEGRQNALAEILEILTVVCETYKLPLAQTWVPCRHRSVLAFGGGFKKSCSSFDGSCMGKVCMSTSDLAVYVVDAHVWGFRDACAEHHLQKGQGVAGRAFQSGNLCFCRDVTRFCKTDYPLVHY…	1	1
AT4G24020.1	AtNLP7	Group 3	Arabidopsis thaliana	959	MCEPDDNSARNGVTTQPSRSRELLMDVDDLDLDGSWPLDQIPYLSSSNRMISPIFVSSSSEQPCSPLWAFSDGGGNGFHHATSGGDDEKISSVSGVPSFRLAEYPLFLPYSSPSAAENTTEKHNSFQFPSPLMSLVPPENTDNYCVIKERMTQALRYFKESTEQHVLAQVWAPVRKNGRDLLTTLGQPFVLNPNGNGLNQYRMISLTYMFSVDSESDVELGLPGRVFRQKLPEWTPNVQYYSSKEFSRLDHALHYNVRGTLALPVFNPSGQSCIGVVELIMTSEKIHYAPEVDKVCKALEAVNLKSSEILDHQTTQICNESRQNALAEILEVLTVVCETHNLPLAQTWVPCQHGSVLANGGGLKKNCTSFDGSCMGQICMSTTDMACYVVDAHVWGFRD…	1	1
AT2G43500.4	AtNLP8	Group 2	Arabidopsis thaliana	947	MENPFASREKGFGNYSDFPTEQMDGLSSNFGSGVRNLISDDMFNPSSELMNFDSLAAWCNSPSATDILFAQYGLSNSQPMPFGAFTSFHVADPKATSLTRSFYDLESSYYGEERSSAQEMNSQFHRSSDSDELSGKRRKVVNQKIGFPNVLNCTIPRSLSHSLDEKMLKALSLFMESSGSGEGILAQVWTPIKTGDQYLLSTCDQAYLLDPRFSQYREVSRRFTFAAEANQCSFPGLPGRVFISGVPEWTSNVMYYKTDEYLRMKHAIDNEVRGSIAIPILEASGTSCCAVMELVTSKEKPNFDMEMDSVCRALQGSSGDSLLWLQPEAVNLRTAAIPRPQYLSSSQRDALAEIQDVLRTVCHAHKLPLALAWIPCRKDQSIRVSGQKSGENCILCIEE…	1	1
AT3G59580.2	AtNLP9	Group 2	Arabidopsis thaliana	894	MENPSASRDNKGFCFPDIPVEEMDGWVKNLISEEDMFSSSSTSELMNFESFASWCNSPSAADILFTQYGLSTSQSIIPFGGLEGSYACEKRPLDCTSVPRSLSHSLDEKMLKALSLFMEFSGEGILAQFWTPIKTGDQYMLSTCDQAYLLDSRLSGYREASRRFTFSAEANQCSYPGLPGRVFISGVPEWTSNVMYYKTAEYLRMKHALDNEVRGSIAIPVLEASGSSCCAVLELVTCREKPNFDVEMNSVCRALQAVNLQTSTIPRRQYLSSNQKEALAEIRDVLRAVCYAHRLPLALAWIPCSYSKGANDELVKVYGKNSKECSLLCIEETSCYVNDMEMEGFVNACLEHYLREGQGIVGKALISNKPSFSSDVKTFDICEYPLVQHARKFGLNAAV…	1	1
LOC_Os03g03900.1	OsNLP1	Group 1	Oryza sativa	942	MEQKPSPPPPPRSDEEEDGLMGCGMGGTGDIAGGDLDLMEEFLLATPGFDLSEFWHPGAASPFSPLFDIGSSVTTLTTPAPAAGEDDRDEAEMPSRGGGGLEVSPAHRGWTFQTAPQEVAVEPTVKERLRRALERIASQSQSQAQRGDGELLVQVWVPTRIGDRQVLTTCGQPFWLDRRNQRLANYRTVSMKYQFSADESARADLGLPGRVFVGRVPEWTPDVRYFSTEEYPRVQHAQYFDIRGSVALPVFEPRSRACLGVVELVMTTQKVNYSAEIENICNALKEVDLRSSDVSSDPRSKVVDASYRAIIPEIMDVLRAVCDTHNLPLAQTWIPCICQAKRGSRHSDESYKHCVSTVDEACYVRDCSVLGFHQACSEHHLFRGEGVVGRAFGTNEPCF…	1	1
LOC_Os04g41850.1	OsNLP2	Group 2	Oryza sativa	936	MDMPTPSNRAGCNGNTGGTMGPSDDPYGAAAMNLDCYSEIYSPSVADQLFSLLNDPAAHRMFAMWPSMGSSPCAAGTSEDMPLDAYSGLGEAVEEPSQIMSVNPTEAEKTGKSSGELGSDDGAHQGSSMVPRSVVGSSLADRMLMALSLFRESLGSGALAQVWMPVEQEGHVVLSTCEQPFLLDQVLAGYREVSRHFVFSAKEEPGLQPGLPGRVFISGVPEWTSSVLYYNRPEYLRMEHALHHEIRGSLAMPIYDPSKDSCCAVFELVTRKEKPDFSAEMDNVCNALQAVNLKATKGSSNQKFYTENQKFAFTEILDVLRAICHAHMLPLALTWVPTSNGIDGGYVVGKDGASFSQSGKTIIRIHESACYVNDGKMQGFLQACARRHLEKGQGIAGRA…	1	1
LOC_Os01g13540.1	OsNLP3	Group 3	Oryza sativa	938	MEVDPSSSLPGAGEGGGGGIGGGGGDLWPFDSLTTSLLFSSVSASPQPLPASSSSWLTPPSPLWLFDERQLLPLDMGAPAAPATAPPAEAAAVVEEVHRTRSGNSDTTSKRVDQINSKWQFHLSIDDNTDSSCLFKERLTQALRYFKESTDQHLLVQVWAPVKSGDRYVLTTSGQPFVLDQQSIGLLQYRAVSMMYMFSVDGENAGELGLPGRVYKQKVPEWTPNVQYYSSTEYPRLNHAISYNVHGTVALPVFDPSVQNCIAVVELIMTSKKINYAGEVDKVCKALEAVNLKSTEILDHPNVQICNEGRQSALVEILEILTVVCEEHKLPLAQTWVPCKYRSVLAHGGGVKKSCLSFDGSCMGEVCMSTSDVAFHVIDAHMWGFRDACVEHHLQKGQG…	1	1
LOC_Os09g37710.2	OsNLP4	Group 1	Oryza sativa	842	MEEGDPQPSISLARTPSEGAAAAVDLDLLEQLLSADNAWLEVAANTSRSPNFFATPSNCLTDASVATTTPANSWWIQPSGASTSVRERFDQALAYIRETQSDADVLVQLWVPVKGNDGQLVLTTSGQPFTLDQRSNSLIQFREVSTKYQFSADVASGSSPGLPGRVFIGRLPEWSPDVRYFTSYEYPRINHAQYLDVHGTMGLPVFERGNYSCLGVIELIMTKQKLNFTSELNTICSALQAVNLTSTEVSSIPRAKLNSASYKDALPEILEVLRAACITHKLPLAQTWVTCAQQGKRGSRHSDENYKYCISTIDAACYVNEPRMQSFHEACSEHHLLRGQGVAGKAFTTNQPCFLPDIGSSTKLEYPLSHHAKIFNLKGAVAIRLRCTRTGIADFVLEF…	1	1
LOC_Os11g16290.1	OsNLP5	Group 2	Oryza sativa	886	MDMLMLSSALDGLDSYTDLVAGSSVADSIFSALTCFPPSQERLLHVSTPVGSNSRQDDSDVSITKEGTTTRRGDCAAGLASGEPVAAGIGSVPKPFDGVTLTERMLRALAMLKEASGGEAILVQVWMPVRNGEQHVLTTSDQPFLLDQKLTGYREVSRQFTFSAEEGPGLFPGLPGRVFMSGMPEWTSNVMYYHGSEYLRVDYARRHEVRGSLAMPVFNSSGGSCCAVLEVVMTREKDNFCLEMVNVSNALQSVQLSTVNAWRHSQSYSRDQKLALMEIFDVLQAVCQAHLLPLALAWIPVCSKRDVLVSVEYGANFGKRNKEVLCIEESACYVNDTRMRDFVQVCAEHPLEKGQGVAGNAYLSNNPFFSSDVKDYDMHAYPLVNHARKFGLHAAVAIR…	1	1
Solyc01g112190.2.1	SlNLP1	Group 1	Solanum lycopersicum	841	MEDAAFTLLAKLHDDNNATDFTEFGFWLEATDQPSNSNSNYCTSNQMDSAPPTQSRRKLWIGPNNPNPTSSIPPVNTRLVQAIEYLKNSTTHNKEVLIQIWVPVNRGGKHVLITNNQPYFLNPNSHSLLQYRNVSQNYQFAADKDSNELVGLPGRVFLKKLPEWTPDVRFFKSEEYPRVNYAHQHNVRGSIAVPVFETGSGTCLGVVEIVTTIQKTHYHLELEHVCKALEAVNLRSSGISSNPSKIKDQDCNESYLAALAEIQYILTCVCDTHKLPLAQTWAPCIQQGKGGCLQSDENFASCVSTVDSSCYVRDQHVVPFHLACSEHHLLKGEGVAGGAFNTNQPCFATDITAFSKAEYPLSHHARMFGLCSAVAIRLRSIYTGSADFVLEFFLPLDCK…	1	1
Solyc04g082480.2.1	SlNLP2	Group 1	Solanum lycopersicum	912	MDERVIPSNPLLTTPSDYLMDLDYMDGLFLEGCWLETTDGNEFLQHSPGIFNAPFDSSFMWPTTIDANNVEFNGISSKDAQQEKQRPSLTENLSINHCQELNYAKVQSFGENMNNAMCTSSLSENHLVEAHELNKRWWIGPKASSSVMDRLIWALGYIRDCSRDKDILLQLWVPINRDGRRVLSTTNQPFLLDLNCPQLANYREVSVNYQFPANEDSKEIVGLPGRVFADKVPEWTPDVRFFRSEEYPRVEHAQQYDVRGTLAVPVFEQGSRNCLGVIEVVMTTQKIKYRSELESVCKALEAVDLSTSEVSTTQDAKVCDLSYQAALPEVLEVLKSACETHGLPLAQTWVPCIQQGKGGCRHSQENLIHCVSTEDSACYVADPRVQGFHDACSEHHLLK…	1	1
Solyc08g008410.2.1	SlNLP3	Group 3	Solanum lycopersicum	1008	MSEPGGGMTQNHLPKSKELTPATVTERESMMMDLDFDIDASWSFDQIFAAAAAVSSNPASPFLPCSPLWAFPDDNDEKPAGNGLSGALRISGHPRFVAYTGDLEATTETISVNTDKGRLTSPISGLLPGDNPEGSCIIKERMTQALRYLKETSGERVLAQVWAPVKEAGRSVLTTSGQPFVLDPECNGLHQYRTVSLMYMFAADGETDGVLGLPGRVFRLKLPEWTPNVQYYSSKEFPRLDHALNYNVRGTLALPVFEPSGRSCVGVLELIMTSQKINYAAEVDKVCKALEAVNLKSSDILDHPNTQVYVMGYMNQICNEGRQNALVDILEILTAVCETYKLPLAQTWVPCRHRSVLADGGGLRKSCSSFDGSCMGQICMSTTDVAFYVVDAHMWGFRD…	1	1
Solyc08g013900.2.1	SlNLP4	Group 2	Solanum lycopersicum	961	MENGIGFWASPRCSYIDDNVMEIMNLDTCAGIEQIFASYPTFSPINPMSIDYAPFEEQNTETFPCEGVNLMFQQNDDQFCFVESSEEADLVVETGMGKNSSKQNYVTHIVEKCVIPKSPCQSLAERMLKALELFKKSSGEGILAQVWVPMKSGDQYILSTYEQPFLLDQVLSGYREVSRKFTFDLEMKPGSCPGLPGRVFTSRIPEWTSNVMYYKEAEYLRVQYAVDHEVRGSIALPILEDEEYDTLCCAVLELVTVKERPNFDLETSHVCQALQAVNLRSTTPTQFSSQSLSKNQRAALAEVKDVLRAVCHAHRLPLALTWIPRSRGGGGDEIRAHARESIASLDEKSVLCVENTACYVSDKEMQGFLHACMGHDLEEGQGIVGKSLQSNHPFFYPDV…	1	1
Solyc08g082750.2.1	SlNLP5	Group 3	Solanum lycopersicum	1611	MSEPEEEMNFIFRSKPKDFVHPPPATAAAIFAAAASASNPMSPFLVSAASEQPCSPLWAFSDENEDKPNGNALSTGSLRLSNYPRFVTYANEHEAAPETVSVTDDKKRIPPPIKGLAPLDYLDSSCIIKERMTQALRYFKESTGERVLAQVWAPVKNGGRYVLTTSGQPFVLDPDCNGLHQYRMVSLMYMFSVDGETDGVLGLPGRVYRKKLPEWTPNVQYYSSKEFPRLNHALDYNVRGTLALPVFEPSGQSCVGVLELIMTSQKINYAPEVDKVCKALEAVNLKSSEILDYPNHQICNEGRQNALVEILEILTAVCETYKLPLAQTWVPCRHRSVLADGGGFKKSCSSFDGSCMGQVCMSTTDVAFYVVDAHMWGFREACAEHHLQKGQGVAGRAYA…	2	2
Solyc11g045350.1.1	SlNLP6	Group 2	Solanum lycopersicum	986	MERGVDFWASPKGQMEGVASFDASTRSSNVDSFNNVMEIMNLDAYAGWCTSPSAAEHMLASYAAFSPINHMSQSYAPFEGLSYTEQNSGAFPPMDANMVVSNHDGGEKMMFGQTDDQLHFMVDSVDGEDGLGAKRSRRSSQPSDGADIGNSMIPRSPSQPLAERMLRALAMFKESSAAGILAQVWIPMKNGDQYVLSTCEQPYLLDQVLSGYREVSRKFTFDTEIKPGAIPGLPGRVFSSRIPEWTSNVLYYKEAEYLRVQYAVNHEVRGSIALPVFEDDACETPCCAVLELVTMKEKRNFDLEMDHVCQALQAVNLRSTAPPRLHSQNLSNNQKDALAEITDVLRAVCHAHKLPLALTWIPCNVTEGEGDEPIRVRARGCNTSLNEKCVLCVEDTACY…	1	1
GRMZM2G109509_P01	ZmNLP1	Group 1	Zea mays	953	MEQAPQTHGGGGLLACGVMEDVAVGDLDLMEELFMAAPGFDFSDFSQPGAGGESPGVCFSPLFDICSTTTTATPPPPPPSGDDNRDQPTPPRRGWVFQPRLEVDATVKERLRRALERIASLSQTQPGELLAQVWVPTVIGDRQVLTTCGQPFWLDCRNERLANYRTVSMKYQFSADETARTDLGMPGRVFVGRVPEWTPDVRYFSTEEYPRVHHAQYFDIRGSVALPIFEPRSRVCLGVVELVMTTEKVNYNAEIQNICSALKLCRLLCRYTLNLFDEMPLGKDVITTGHANPRSNQSFHLTLFGDVLVSVTDTSYRAIIPEIVDVLRTVCETHKLPLAQTWIPCICQAKRGSRHTDEKLKYCVSTLDEACYVRDLNVNGFHEACSEHHLFRGEGVVGR…	1	1
GRMZM2G031398_P02	ZmNLP2	Group 2	Zea mays	1194	MDIGQGATILVSAGWLYSPFSSSSPSGRRQLRRCCWSWAKGGGTDVLPFDFPLAGRSSTSDDRASRRSDLACWARQEDGALVRPRAHTPMGDRRTGSRHYASARTLSVGAPSSSPSRQCGGKILFSQKTVLFFISCPELNTVLQIHISLLGVDKDLCLNEWSKTMDVPTPPNRAGCNSNISNIGSPMQSFDDPFGGAAMTSFDGYSELSSPSVADHIFSLLNDPSSVQHMFALWSSSGSSPRASAVREDMSFDTYPGPMDVTASLAQRINSASVFNPTEVDRGLKDSDGLVPNNGSQQGSSIIPRSVGNILADRMLMALSLFRKSLSDGVLAQVWMPVEHNGRVVLSTSEQPYLLDQDLAGYREVSRNFLFSVKEEPGLHLGLPGRVFISGVPEWTSSV…	1	1
GRMZM2G048582_P01	ZmNLP3	Group 1	Zea mays	872	MQCVRDELCRAGSEESVTCICMEEGGDPQLPSISVARTTSEGAGAVDLDLLEQLLSGDNGWLEVVSRSPNSVAFPPPSAFFSADATATTVTTTAAPAANASWLIQTGGASTPSVRERFSQALSYIRDTQSDGDVLVQLWVPVNRDDGKLVLTTSGQPFTLDHRSDSLIRFREVSTKYQFPADVRSGESPGLPGRVFIGRLPEWSPDIRCFTSYEYARVTDAKYLDVHGTMGLPVFEKRSYSCLGVIELIMTKQKLNFTSELNTICSALQAVNLRSTEVSSIPRKKFSTASYKDALPEILEVLRAACLTHKLPLAQTWVTCTQQGKRGSRHSDENYRYCISTIDEACFVNEAEMRGFHEACSEHHLLRGEGVAGKALTTNQPCFLPDIGSSTKLEYPLSH…	1	1
GRMZM2G475305_P01	ZmNLP4	Group 3	Zea mays	916	MDLDPAYPPSACADAWPFDSLTTSLLFSPQLTPIPANSSFSWLTPHSPLWLFEDRHLLPLDAPAVFEEVQRPRSGNSHTSSKPAEQISHRWQFHLSLDEDGTDNSSLFKEKLTHALRYFKESTDQHLLVQVWAPVKNGDRYVLTTSGQPFVLDHQSIGLLQYRAVSMTYMFSVDAENVGDLGLPGRVYKQKVPEWTPNVQYYSSGEYQRLNHAISYNVHGTVALPVFDPSAHSCIAVVELIMTSKKINYACEVDKVCKALEAVNLKSTEIHDHPNVQICNEGRQAALVEILEILTVVCEEHKLPLAQTWVPCKYRSVLAHGGGLKKSCLSFDGSCMGEVCMSTSDVAFHVIDAHMWGFRDACVEHHLQRGQGVPGKAFISHKPCFSKDIRKFCKLAYPL…	1	1
GRMZM2G042278_P01	ZmNLP5	Group 3	Zea mays	786	MDGVLQRFDVDLLLDGHGHGDDSLCEERRSSSSIRLSDRWLLMAVSVGGSVCVRAGGSERRSASGGGAQDKAGIDGAVKERIARALRIYKDAAGLDGGALVQVWAPARDGGRRVLATRGQPFVLPPPRCHRLFQYRTVSLAHAFPVGGAAVPGERGLPGRVFDAGEPEWTPNVQYYGTGEYARISYALIYDIQAALALPILDPATGACLAVLELVTTSPRLHFAADVDRLSEALQAVALRGSEICRRPAPEACNDDGAAAQVAMSEVADILNQVGEAHKLPLAQAWTRCRRCSTDTEHASLTAAGAPFYLTGADPNPNLLGFHEACVEHHLRLRSGRGGLVEEAAAARRPLFCADVTKYSMDAYPLAHHARFCELSGCLAVCARLRRGGDESMDTDGGG…	1	1
GRMZM2G176655_P01	ZmNLP6	Group 3	Zea mays	873	MAATLGCSTPCPRRSTFRPFRPRCRRRGRAATRIILPCGWTRLPCKTTARASPPEKLTVALMYFKESTKQHLLVQVWVPIRKGDHYMLSTSGQPFVLDEQSIGLLDYRAVSMMYTFAVDGDSVEELGLPGRVYKQRLPEWTPDVQYYSSIEYARLNHAISYDVHGTVALPVFDSSMKSCIAVVELIMTSKKVNYAREVGEVSKALEAVNLKSTEVIEHPYVQIFNEGHQNVLVEMLEIITVICEELKLPIAQTWVPCKYQNLLIHCGGENKSCFDIHESCAQELCMSTSAVMFHIIDAHMWGFRDACVEHHLKKGQGVSGKAFILRRPCFTKDVTRFSKMEYPLVHYARMFGLAGCFSICLQSAYNRNEDYVLEFFLPPDCREDGEQKVLLDSILALLR…	1	1
GRMZM2G053298_P01	ZmNLP7	Group 1	Zea mays	851	MEEGGDPQLPSISAPRTTSEGAGGVDLDLLEQLLSGDNGWLEVVSRSPNSVAFPPLSAFFSADATATTVTTAAPAANASWWIQTGGASPSSVEERFSQALSYIRDTQSDGDVLVQLWVPVNRDDGKLVLTTSEQPFTLDHRSDSLLRFREVSTKYQFSADVKSGDSPGLPGRVFIGRLPEWSPDIRYFTSYEYPRVRDAQYLDVHGTMGLPVFEKGSYNCLGVIELIMTRQKINFTSELNTICSALQAVNLRSTEVSSIPRIKFSTASYKDALPEILEVLRAACLTHKLPLAQTWVTCAQQGKRGSRHSDENYRYCISTIDEACFVNEAEMRGFHEACSEHHLLRGEGVAGKAFTTNQPCFLPDIGSSTKLEYSLSHHAKIFKLKGAVAIRLRCTRTGT…	1	1
GRMZM2G375675_P01	ZmNLP8	Group 3	Zea mays	927	MDFDPSPASAHGDGSGGAWPFDSLTTSMLFSSVSASPQLPASSSSWLTPPSPLWLFEDRHLLPLDAPSAAPEAAVAAAVVEEVQRARSGNSHTTGKRVDQINHKWQFHLSLDEDGTDNSSFFKEKLTQALRYFKESTDQHLLVQVWAPVKNGDRYVLTTSGQPFVLDHQSIGLLQYRAVSMMYMFSVDGENAGDLGLPGRVYKQKVPEWTPNVQYYSSGEYQRLNHAISYNVHGTVALPVFDPSAQSCIAVVELIMTSKKINYACEVDKVCKALEAVNLKSTEILDHPNVQICNEGRQAALVEILEILTVVCEEHKLPLAQTWVPCKYRSVLAHGGGLKKSCLSFDGSCMGEVCMSTSDVAFHVIDAHMWGFRDACVEHHLQRGQGVSGKAFISHKPCF…	1	1
GRMZM2G105004_P01	ZmNLP9	Group 2	Zea mays	945	MDVPTPPNRAGCNSNIGSPMQSFDDPFGVAAMTSFDGYSELCSPSVADHIFSLLNDPSAAQQMVAMWSSLGSSPRASAVREDMSFDTFPGPVDGTSSLAQRFNSAAASSPTGVDRGLKESDGLVLPSNGSQQGSSIIPRSVGNALADRMLMALSLFRKSLSDGVLAQVWMPVEHNGRVVLSTSEQPYLLDQDLAGYREVSRNFLFSVKEEPGLHLGLPGRVFISGVPEWTSSVIYYSKPEYLRMEHALLHEIQGSLAMPVYDPSKGSCCAVLELVTNKEKPNFDAEMDIVCDALQAVNLQTTTDRSNQKVYSENQKSAFTEILDVLRAICHAHMLPLALTWVPTSNGIANGFCVGKNIGIDPQPGKAALRIHESACYVNDAKMQGFLHACADRHLEKGQ…	1	1
GSBRNA2T00125045001	BnaNLP1-1	Group 1	Brassica napus	870	MEDDGGSDGGEGNGGFSPNSSFGAFPEMPMDLDLDELFFDGCWLETTDLKQSEETASASNAMNDNTPFLYFAENPFQENVSNEETERTANQEPLNQAATSSEQAEKFLLEEAEVARRWWIAPRGSEGPSSSVKERLLRAISGLDEAVPDKDFLVQIWVPFQQEGKNFLTTLAQPHLFNQKYSSLAKYRHVSETYNFPADEGSTEVGLPGRVFLQKLPEWTPDVRFFRSEEYPRIKEAQKCDVRGSLAVPVFERGSGTCLGVVEIITTTQKMNYRPELENICKALEAVDLRSSSNLKTPSTEFLQVYNDFYYVALPEISDFLATVCRSYDLPLALSWAPCDRQGKGGSRHSDENFSQCVSTIDSACFVLDEQSKCFLEACSEYHLLQGEGMVGKAFKETK…	1	1
GSBRNA2T00047582001	BnaNLP1-2	Group 1	Brassica napus	895	MEDDGGSDGGEGNGGFSPNSSFGAFPETAMDLDFMDELLFDGCWLETTDSKSLKETEEAASDSTAMNANSSFLCFGENPSQDNFSNEETERMNQEGFDQAEKFLLDEAEVGRSWWIAPRTREDPCSSVKERLLRAISGLEEAVPDKDFLVQIWVPFQQEGKNFLTTLAQPHLFNQKYSSLAKYRHVSETYNFPADEGSTEGGLPGRVFLQKFPEWTPDVRFFRSDEYPRIKEAQKCDVRGSLALPVFERCSGTCLGVVEVVTTTQKMNYRPELENICKALEAVDLRSSSNLKPPNNESLQVYNDFYYAALPEISDFLASVCRRYDLPLALSWAPCAQQGKGGSRHSDENFSQCVSTIDSACFVLDEESKYFLEACSEHHLLQGEGIVGKAFKATKLCFV…	1	1
GSBRNA2T00147403001	BnaNLP1-3	Group 1	Brassica napus	872	MEDDGGSDGGEGNGGFSPNSSFGAFPEMPMDLDLDELFFDGCWLETTDLKQSEETASASNAMNDNTPFLYFAENPFQENVSNEETERRANQEPLNQVATSSEQAEKFLLEEAEVARRWWIAPRGSEGPSSSVKERLLRAISGLDEAVPDKDFLVQIWVPFQQEGKNFLTTLAQPHLFNQKYSSLAKYRHVSETYNFPADEGSKDVGLPGRVFLQKLPEWTPDVRFFRSEEYPRIKEAQKCDVRGSLAVPVFERGSGTCLGVVEIITTTQKMNYRPELENICKALEAVDLRSSSNLKTPSTEFLQVYNDFYYAALPEISDFLASVCRSYDLPLALSWAPCDRQGKGGSRHSDENFSQCVSTIDSACFVLDEQSKCFLEACSEYHLLQGEGMVGKAFKETK…	1	1
GSBRNA2T00145022001	BnaNLP1-4	Group 1	Brassica napus	896	MGLDMEDDGGSDGGEGNGGFSPNSSFGAFPETAMDLDFMDELLFDGCWLETTDSKSLKETEEGASDSTAMNANSPFLCFGENPSQDNFSNEETERMNQEGLDQAEKFLLDEAEVGRSWWIAPRTREDPSSSVKERLLRAISGLEEAVPDKDFLVQIWVPFQQEGKNFLTTLAQPHLFNQKYTSLAKYRHVSENYNFPADEGSTEGGLPGRVFLQKFPEWTPDVRFFRSDEYPRIKEAQKCDVRGSLALPVFERCSGTCLGVVEVVTTTQKMNYRPELENICKALEAVDLRSSSNLKPPSNEVYNDFYYAALPEISDFLASVCRRYDLPLALSWAPCAQQGKGGSRHSDENFSQCVSTIDSACFVLDEESKYFLEACSEHHLLQGEGIVGKAFKATKLCF…	1	1
GSBRNA2T00121384001	BnaNLP2-1	Group 1	Brassica napus	889	MDMDFMEELFFDGCWLETTDGKSLKQTTGQQAPNSINMNDNNNSSFLYGYQYAENPSPDHISNGDTGRKFPPGFLKMEDLTNQPMTQVPFDQSAAMSSAQAEKFLLEETERGRRYWIPPRTSQGPSSSVKDRLFQAINGLKVQDKDFLIQIWLPIQQEGKNFLTTLEQPHFFNPKYKSLKRYRDVSVSYNFLADEDSKESVGLPGRVFLGKLPEWTPDVRFFRSEEYPRIKEAQRCDVRGSLALPVFESGSGICLGVVEIVTTTQKMNYRPELENICKALEAVNLRSSANMKSPSSEFLQVYKQFYCAVIPEVSVFLTSVCRSYDLPLALTWAPCARQGRGGSRHSDENFSECVSTLDSACFVLDQQSHNFQEACSEHHLLQGEGIVGKAFKATKLFFV…	1	1
GSBRNA2T00071498001	BnaNLP2-2	Group 1	Brassica napus	897	MEGGSGGGHGGFLPNSSFGAFSETATNMDFMDELFFDGCWLETTDGKSLKQTTPTNMNDNNNSFLYETERKFPQITPGSLKIEDLTDQPTNQVPSDHSAAMSSTQAEKFLLEETERGKRWWIAPRTRQGPSSSVKDRLVQAIKGLNEAVQDKDSLIQIWVPIQQEGKNFLTTLEQPHSFNPKHLSLKRYRDASVAYNFLADEDSKESVGLPGRVFLGKLPEWTPDVRFFRSEEYPRIKEAQKCDVRGSLALPVFERGSGICLGVVEIVRTTQKMNYKPELENICKALEAVNLRSSENLKSPSSEFLQVYNQFYHAALPEVSNFLASVCRSYDLPLALTWAPCARQEGRGGSRHSDENFSECVSTVDSACFVLDQQSYHFQVACSEHHLLQGEGIVGKAF…	1	1
GSBRNA2T00130911001	BnaNLP2-3	Group 1	Brassica napus	966	MEGSGGGDGGFLPNPSFGAFPETAMDMDFMEELFFDGCWLETTDGKSLKQTSGHQAPSSTNMNDNNNNNSFLYGYQFAENPSQDHISNEDTGRKLPPGFLKMEDLTNQPMTQVSFDQSAAMSSAQAEKFLLEETERGRRYWIAPRTSQGPSSSVKDRLFQAINGLKVQDKDFLIQIWVPIQQEGKNFLTTLEQPHFFNPKYKSLKRYRDVSVSYNFLADEDSKESVGLPGRVFLGKLPEWTPDVRFFRSEEYPRIKEAQRCDVRGSLALPVFESGSGICLGVVEIVTTTQKMNYRPELENICKALEAVNLRSSANMESPSSEFLQVYKQFYCAVIPEVSVFLTSVCRSYDLPLALTWAPCARQGRGGSRHSDENFSECVSTLDSACFVLDQQSHNFQEA…	1	1
GSBRNA2T00100063001	BnaNLP2-4	Group 1	Brassica napus	901	MEGGSSGGHGSFLPNSSFGAFSETATNMDFMDELFFDGCWLETTDGKSLKQTTPTNMNDNNNNNNNSFLYETERKFPQITPGSLKIEDLTNRPMNQVPSYQFTAMSSTQAEKSLLEETERGKRWWIAPRTRQGPSSSVKERLVQAIKGLNEAVQDKDSLIQIWVPIQQEGKNFLTTLEQPHSFNPKHLSLKRYRDASVAYNFLADEDSKESVGLPGRVFLGKLPEWTPDVRFFRSEEYPRIKEAQKCDVRGSLALPVFEKGSGICLGVVEIVRTTQKMNYKPELDNICKALEAVNLRSSENLKSPSSEFLQVYNQFYYAALPEVSNFLASVCRSYDLPLALTWAPCARQEGRGGSRHSDENFSECVSTVDSACFVLDQQSYHFQVACSEHHLLQGEGIV…	2	1
GSBRNA2T00014670001	BnaNLP3-1	Group 3	Brassica napus	681	MLMQMEESNNSGVVDFPENFMDQLLWEECRGEEEEVSLWSSLGLKERVTCAMGHLQEVMGGEKELLIQLWVPVERGMRRVLSTEEQPYSLNLFSQSQSLALYRDISAGYSFAAEVGSDQLVGLPGRVFLNRMPEWTPDVRFFRSEEYLRIGYAHRCQVRASLALPLFQGPSGTCMGVLEMITTHPSLEYGSQLHTIHHALQAFDLRSSETSIVPTSLKPHTDDDLHREVASILKGICISYGLPLAITWGHQQDSCLSAIVSASYASDQNSRSFLDACSEHHLVAKEGIAGRAFATKKQYIAKDVAILSYPLSHYAKMFDLHAALAIPLLTRYSRNVQFVLEFFFPRDYYCLINQRPILLASQLSLRFQSSPHLMVDDDQLKLAECMSRKGKGKDVSVSW…	1	1
GSBRNA2T00043209001	BnaNLP4-1	Group 1	Brassica napus	814	MEDSFLQTQNAVMDTEFMDGLLLDGCWLETTDGSEFLNLPPSTPFDPSSFMWSPPTQDTSAICTSGVVSQTYGQDCADEFQWNKRWWIGPGGGGGSSVTERLVQAVEHIKDYTTERGSLIQLWVPVNRGGKRVLTTKEQPFSHDPMCQRLANYREISVNYHFSAEQDDSKALAGLPGRVFLGKLPEWTPDVRFFKSEEYPRVQHAQDCDVRGTLAIPVFEQGSKICLGVIEVVMTTEMVKLKPELESICRALQAVDLRSTELPVPPSLKGCDLSYKAALPEIRNLLRCACETHKLPLAQTWVSCLQQNKSGCRHNDENYIHCVSTIDDACYLGDPTVREFQEACSEHHLLKGQGVAGQAFLTNGPCFSPDVSNYKKSEYPLSHHANMFGLHGAVAIRLR…	1	1
GSBRNA2T00112338001	BnaNLP4-2	Group 1	Brassica napus	775	MEDSYLQTENAVMDTGFMDGLLLDGCWLETTDGSDFLNLTPFDPSSFTWSPTQDTSALLSHMYSQDYAERSSLEEFQWNKRWWIGPGGGASSVTERLVQAVEHIKDYTTERGSLIQLWVPVSRGGKRVLTTKEQPFSHDPLCQRLANYREISVNYHFSAEQDDSKALAGLPGRVFLGKLPEWTPDVRFFRSEEYPRVQHAQDCGVRGTLAIPVFEQGSKICLGVIEVVMTTEMIKLRPELESICRALQAVDLRSTEVPIQPSLKGCDLSYKAALPEIQNLLRCACETHNLPLAQTWVSCLQQTKTGCRHNDENYIHCISTIDDACYVGDPTVLEFHEACSEHHLLKGQGVAGQAFLTNGPCFSPDVSNYKKSEYPLSHHANMFGLHGAVAIRLRCVHTG…	1	1
GSBRNA2T00102832001	BnaNLP4-3	Group 1	Brassica napus	764	MEDSLVQTENAIMDTEFMDGLLLDGCWLETTDGSEFLNLTSSDQSSFMWPPTQDTSSICTSEVVSQTYGQDCASLDEFPWNKRWWIGPGGGGSSITERLLWVPVNRGGKRVLTTREQPYSHDPTCQRLANYREVSVNYHFSAEKDDSKALAGLPGRVFLGKLPEWTPDVRFFRSEEYPRVHHAQDCDVRGTLAIPVFEQGSKVCLGVIEVVMTTEMVKLAPELESICRALQAVDLRSTEVQIPPSLKGCDLSYKAALPEIRNLLRCACETHKLPLAQTWVSCLHQSKSGCRHNDENYIHCVSTIDDACYLGDPTVGEFHEACSEHHLLKGQGVAGQAFLTNGPCFSPDVSNYKKSDYPLSHHANMFGLHGSVAIRLRCIHTGSVDFVLEFFLPKDCGDV…	1	1
GSBRNA2T00047778001	BnaNLP4-4	Group 1	Brassica napus	703	MEDSFLQTQNAVMDTEFMDGLLLDGCWLETTDGSEFLNLPPFDPSSFMWSPPQDTSAICTSGVVSQTYGQDCADEFQYNKRWWIGPGGGGGSSVTERLVQAVEHIKDYTTERGSLIQLWVPVNRGGKRVLTTKEQPFSHDPMCQRLANYREISVNYHFSAEQDDSKALAGLPGRVFLGKLPEWTPDVRFFKSEEYPRVQHAQDCDVRGTLAIPVFEQGSKICLGVIEVVMTTEMVKLKPELESICRALQAVDLRSTELPVPPSLKGCDLSYKAALPEIRNLLRCACETHKLPLAQTWVSCLQQSKSGCRHNDENYIHCVSTIDEACYLGDPTVREFQEACSEHHLLKGQGVAGQAFLTNGPCFSPDVANYKKSEYPLSHHANMFGLHGAVAIRLRCIHT…	1	0
GSBRNA2T00050615001	BnaNLP4-5	Group 1	Brassica napus	769	MEDSYLKTDNAVMDTGFMDGLLLDGCWLETTDGSDFLNLTPFDPSSFIWSPTQDTSALVSHMYGQDCAERSSLEDFQWNKRWWIGPGGGASSVTERLVQAVEHIRDYTTERGSLIQLWVPVNRGGKRVLTTKEQPFSHDPLCQRLANYREISVNYHFSAEQDDSKALAGLPGRVFLGKLPEWTPDVRFFRSEEYPRVQHAQDCGVRGTLAIPVFEQGSKICLGVIEVVMTTEMVKLRPELESICRALQAVDLRSTEVPIQPSLKGCDLSYKAALPEIQNLLRCACETHNLPLAQTWVSCLQQTKTGCRHNDENYIHCISTIDDACYVGDPTVLEFHEACSEHHLLKGQGVAGQAFLTNGPCFSTDVSNYKKSEYPLSHHANMFGLHGAVAIRLRCVHTG…	1	1
GSBRNA2T00054985001	BnaNLP4-6	Group 1	Brassica napus	761	MEDSLLQTENTVMDTEFMDGLLLDGCWLETTDGSVSPFDPSSFKWPPTQDTSSICTSEVVSQTYGQDCASLDEFPWNKRWWIGPGGGGSSITERLLWVPVNRGGKRVLTTREQPYSHDPTCQRLANYREVSVNYHFSAEKDDSKALAGLPGRVFLGRLPEWTPDVRFFRSEEYPRVHHAQDCDVRGTLAIPVFEQGSKVCLGVIEVVMTTEMVKLAPELESICRALQAVDLRSTEVQIPPSLKGCDLSYKAALPEIRNLLRCACETHKLPLAQTWVSCLHQSKSGCRHNDENYIHCVSTIDDACYLGDPTVREFHEACSEHHLLKGQGVAGQAFLTNGPCFSPDVSNYKKSEYPLSHHANIFGLHGSVAIRLRCIHTGSVDFVLEFFLPKDCGDVEEQR…	1	1
GSBRNA2T00146615001	BnaNLP5-1	Group 1	Brassica napus	802	MNNNYHLPMDPAMDSSFMDGLLLDGCWLETTTTDASEFPNFSPSTSLAPFDPSSFMWSPQQDNTAAISSSTLSHMYGQGFAERSSLEDLSTLNRRFWIGPSGGGHGSSVMERLVQAVKHIKDFTSERGDSLIQLWVPVDRGGKRVLTTKEQPFSHDPMSQRLAHYREISENYQFSAEQEDSSSKDLVGLPGRVFLGQVPEWTPDVRFFKNEEYPRVQHAQDCDVRGTLAIPVFEQGSKTCLGVIEVVMTTQMVKLSPELDSICRALQAVDLRSTEVPVSPSLKGPDFSYQAALPEIRNLLRCACETHKLPLAQTWMSCLKQSKTGCRHNDHNYIHCVSTIDDACYVGDPTVREFHEACSEHHLLKGQGVVGEAFLTNGPCFSSDVSSYKKSEYPLSHHA…	1	1
GSBRNA2T00147758001	BnaNLP5-2	Group 1	Brassica napus	802	MNNNYHLPMDPAMDSSFMDGLLLDGCWLETTTTDASEFPNFSPSTSISPFDPSSFMWSPQQDNTAAISSSTLSHMYGQGFAERSSLEDLSTLNRRLWIGPSGGGHGSSVMERLVQAVKHIKDFTSERGDSLIQLWVPVDRGGKRVLTTKEQPFSHDPMSQRLAHYREISENYQFSAEQEDSSSKDLVGLPGRVFLGQVPEWTPDVRFFKNEEYPRVQHAQDCDVRGTLAIPVFEQGSKTCIGVIEVVMTTQMVKLSPELDSICRALQAVDLRSTEVPVSPSLKGPDFSYQAALPEIRNLLRCACETHKLPLAQTWMSCLKQSKTGCRHNDHNYIHCVSTIDDACYVGDPTVREFHEACSEHHLLKGQGVVGEAFLTNGPCFSSDVSSYKKSEYPLSHHA…	1	1
GSBRNA2T00088312001	BnaNLP6-1	Group 3	Brassica napus	822	MELDDLDLGSSWPLDQISFASSNFRFPSSDQPFSPLWSFSSADGGAGELCSAPTLLTDYSLLLASSESETATKDNHLLPSPSWGVQMPLENPDTYCAIKAKMTQALRFFKESTGQQHLLAQVWAPVKNRNGRYLLTTSGQPFFLGPNSNGLNQYRMVSLTYMFSLDSERDGELGLPGRVFRKKLPEWTPNVQYYSSKEFSRLGHALNYNVQGTLALPVFEPSRQLCVGVVELIMTSPKINYAPEVEKVCKALEAVNLKTSEILNPESTQICNEGRQNALAEILEILTVVCETYKLPLAQTWVPCRHRSVLAFGGGFKKSCSSFDGSCMGKVCMSTSDLAVYVVDAHVWGFRDACAEHHLQKGQGVAGRAFLSENLCFSRDVTRFCKTDYPLVHYARMFK…	1	1
GSBRNA2T00035840001	BnaNLP6-2	Group 3	Brassica napus	822	MELDDLDLGSSWPLDQISFASSSFRFPSSDQPFSPLWSFSSADGGAELCSAPTLLTDYSLLLASSESETAATKDNHLLPSPSWGVQMPLENPDTYCAIKAKMTQALRFFKESTGQQHLLAQVWAPVKNRNGRYLLTTSGQPFFLGPNSNGLNQYRMVSLTYMFSLDSERDGELGLPGRVFRKKLPEWTPNVQYYSSKEFSRLGHALNYNVQGTLALPVFEPSRQLCVGVVELIMTSPKINYAPEVEKVCKALEAVNLKTSEILNHESTQICNEGRQNALAEILEILTVVCETYKLPLAQTWVPCRHRSVLAFGGGFKKSCSSFDGSCMGKVCMSTSDLAVYVVDAHVWGFRDACAEHHLQKGQGVAGRAFLSGNLCFSRDVTRFCKTDYPLVHYARMFK…	1	1
GSBRNA2T00055558001	BnaNLP7-1	Group 3	Brassica napus	934	MCEPDDNTARNGATPPPSRSREVLMDVDDLDLDGSWPLDQIPYLSSSNRMISPLFVSSSSEQPCSPLWAFSDVGGAVNHGGDDEKISSASVVPSFRLADYPLFLPYSSSPSVAENTLEKHNGFQFPSPLMSLVPPENTDNYCVIKERMTQALRYFKESTEQHVLAQVWAPVRKNGRDLLTTLGQPFVLNPNGNGLNQYRMISLTYMFSVDSESDIELGLPGRVFRQKLPEWTPNVQYYSSKEFSRLDHALHYNVRGTLALPVFNPSGESCIGVVELIMTSEKIHYAPEVDRVCKALEAVNLKSSEILDHQTTQICNESRQNALAEILEVLTVVCETHNLPLAQTWVPCQHGSVLANGGGLKKNCTSFDGSCMGQVCMSTTDMACYVVDAHVWGFRDACL…	1	1
GSBRNA2T00048926001	BnaNLP7-2	Group 3	Brassica napus	934	MCDPADDDTARNGVTPPASSRRSREILMDVDDLDLDGSWPLDQIPYLSSASRMISPIFVSSSSEQPCSPLWAFSDGGVNGNHGGYDGEKITSASGVSSFRLADYPLFLPYASSSSVAETTTEKHSSFQFPSPLMSLVPSENADNYCVIKERMTQALRYFKESTEQHVLAQVWAPVRKNGRDLLTTLGQPFVLNPNGNGLNQYRMISLTYMFSVDSDCDVELGLPGRVFRQKLPEWTPNVQYYSSKEFSRLDHALHYNVRGTLALPVFNPSGESCIGVVELIMTSEKIHYAPEVDKVCKALEAVNLKSSEILDHQTTQICNESRQNALAEILEVLTVVCETHNLPLAQTWVPCQHGSVLANGGGLKKNCTSFDGSCMGQICMSTTDMACYVVDAHVWGFR…	1	1
GSBRNA2T00116173001	BnaNLP7-3	Group 3	Brassica napus	978	MESHSADLTFRPSLSLSNSNPKPKKRTRRRKLSRENSRKENRWKMCEPDDNTARNGATPPPSRSRELLMDVDDLDLDGSWPLDQIPYLSSSNRMISPLFVSSSSEQPCSPLWAFSDVGGAVNHGGDDEKISSASGVPSFRIADCPLFLPYSSSPSVAENTTEKHNGFQFPSPLMSLVPPENTDNYCVIKERMTQALRYFKESTEQHVLAQVWAPVRKNGRDLLTTLGQPFVLNPNGNGLNQYRMISLTYMFSVDSESDIELGLPGRVFRQKLPEWTPNVQYYSSKEFSRLDHALHYNVRGTLALPVFNPSGESCIGVVELIMTSEKIHYAPEVDRVCKALEAVNLKSSEILDHQTTQICNESRQNALAEILEVLTVVCETHNLPLAQTWVPCQHGSVLA…	1	1
GSBRNA2T00096699001	BnaNLP7-4	Group 3	Brassica napus	937	MCDPDDDDSARNGVTPPASSRRSRELLMDVDDLDLDGSWPLDQIPYLSSSNRMISPIFVSSSSEQPCSPLWAFSDGGLNGNHATNGGYDGEKISSASGVSSFRLADYPLFLPYASSSSIAETTTEKHNGFQFPSPLMSLVPSENTDNYCVIKERMTQALRYFKESTEQHVLAQVWAPVRKNGRDLLTTLGQPFVLNPNGNGLNQYRMISLTYMFSVDSDCDIELGLPGRVFRQKLPEWTPNVQYYSSKEFSRLDHALHYNVRGTLALPVFNPSGESCIGVVELIMTSEKIHYAPEVDKVCKALEAVNLKSSEILDHQTTQICNESRQNALAEILEVLTVVCETHNLPLAQTWVPCQHGSVLANGGGLKKNCTSFDGSCMGQVCMSTTDMACYVVDAHVW…	1	1
GSBRNA2T00139062001	BnaNLP8-1	Group 2	Brassica napus	895	MEHPFASRDKVFGYQDISTEEMDSFSFGSGVRSLISDDMFNSSSNSELVNFDSFSTWCNSPSVSDVLFAQYGLSTSQSMPFGAITSAHAPELRAATLPGLTRSFHDMESSYYGEERPSLQEMISQFDHSLDSVQLSGKRRRVANQKNGFPNLMNCTIPRSLSHSLDEKMLKALSLFLESSGSGEGILAQVWTPIKIGDQHVLSTCDQAYLLDPRLSQYREVSRKFTFASEANQCSFPGLPGRVFISGVPEWTSNVVYYKTDEYLRMKHAIDNEVRGSIAIPILEASGTTCCAVMELVTSKEKPNFDTEMDSVCRALQAVNLRTSASPRPQFLSSNQRDALAEIQDVLRAVCHAHRLPLALAWIPCSYGKGGKNQSGESCVLCVEETACYVNDTEMEGFV…	1	1
GSBRNA2T00045108001	BnaNLP8-2	Group 2	Brassica napus	798	MEQHPFASRENGFGYQEHMDGLTIGSGVWSFISDDMLNSSPTSELMNFNSFPTWCNVPFDTDMLFSQYGQEMSSRSHHHSFDIDELSGKRRSVLNCTIPRSLSHSLDEKMLKALSLFMQFSGSGDGVLAQVWTPVKTGDQNMLSTCGRAYLLDPRLSQYREVSRKFTFASKPNQSSYPGLPGRVFISGVREWTPNVMYYKKDEYLRVKHAIDNEVRGSIAIPILEATGTSCCAVMELVTFDEKLSFDVEMDSVCRALQAVDLRTSVVPRPQVTSEPNKSLAVYRSAGYLSSNQRDALAEIQDVLRALCHAHKLPLALTWIPNSGVLCVEETACYVNDMEMEGFVHACVDHPLREKEGIVGKAFVSNQPSFSSDVKAYDISEYPLVHHARKYGLNAAVAI…	1	1
GSBRNA2T00132656001	BnaNLP8-3	Group 2	Brassica napus	809	MEQPFASRYKGFGYQDIPTAQQMDVLSFGSADMLNSSSSSELMNFDSFSTWFNTPSPTDLLFSQYGLSTFGATTSSHPPEPRAGLTHINELSGKRRRVSNQTIPRSLSHSLDEKMLKALSLFIESSSGSGDSILAQIWTPIKAGDQYILSTCDQAYLLDPRLSNYREVSRKFTFASKPNQCSSSPGLPGRVFISGVREWTSNVRYYKRDEYLRMKHAVDNEVRGSIAIPILEEASGTSCCAVMELVTSKEKHDFDKEMESVCRALQAVNLRTSEIPRPQYLSSNQREALAEIKDVLRAVCHAHKLPLALAWLPCSNGPNSLVLCVEETACYVNDMEMEGFVKACLEHCLREKEGIVGKAFVSNQPSFASDVKVYDIGEYPLVHHARKYGLNAAVAIKLR…	1	1
GSBRNA2T00079729001	BnaNLP8-4	Group 2	Brassica napus	897	MEHPFASRDKVFGYQDMSTEEMDGFSFGSGVRNLISDDMFNSSSNSELMNFDSFSTWCNSPSSATDILFAQYGLSTTSQPMPFGAITSSGLTRSFHDLESSYYGEERLSIQETSSQFHRSFDGDELTGKRRRVAIPNLMNCTIPRSLSHSLDEKMLKALSLFLESSGSGEGILAQVWTPIKIGDQHVLSTCDQAYLLDPRLSQYREVSRKFTFASEANQCSFPGLPGRVFISGVPEWTSNVVYYKTDEYLRMKHAIDNEVRGSIAIPILEASGTTCCAVMELVTSKEKPNFDTEMDSVCRALQAVNLRTSASPRPQFLSSNQRDALAEIQDVLLAVCHAHRLPLALAWIPCSYGKGGKNQSGESCVLCVEETACYVNDTEMEGFVHVCLEHCLRAKEGI…	1	1
GSBRNA2T00002270001	BnaNLP8-5	Group 2	Brassica napus	799	MEHPFASREKGFGYQDIPTEQQMDGLSFGPHDMLNSSSSSELMNFDSFSTWFNTPSPTDLLFSQYGLSTSSHPPETRADINELSGKRRRVSNQTIPRSLSHSLDEKMLKALSLFIESSSGSGEGILAQIWTPIKAGDQYILSTCDQAYLLDPRLSQYREVSRKFTFASKPNQCSSSPGLPGRVFISGVREWTSNVRYYKRDEYLRMKHAVDNEVRGSIAIPILEEASGTSCCAVMELVTSKEKHDFDVEMESVCRALQAVNLRTSSIPRPQYLSSNQREALAEIKDVLRAVCHAHKLPLALAWLPCNNGPNSLVLCVEETACYVNDMEMEGFVHACVEHCLREKEGIVGKAFVSNHPFFASDVKACDIGEYPLVHHARKYGLNAAVAIKLRSTHTGEDD…	1	1
GSBRNA2T00021970001	BnaNLP8-6	Group 2	Brassica napus	811	MEHPFASRENGFGYQEHMDGLTIGSGVWSFISDDMLSSSPTSELMNFNSFPTWCNIPFDTDMLFSQYGQEMSSRSHHHSLDIDEISGKRRSVLNCTIPRSLSHSLDEKMLKALSLFMQFSGSGDGVLAQVWTPVKTGDQYMLSTCGQAYLLDPRLSQYREVSRKFTFASKPNQSSYPGLPGRVFISGVREWTSNVMYYKKDEYLRVKHAIDNEVRGSIAIPVLEASGTSCCAVMEVVTSDEKLNFDVEMDSVCRALQPESPLPKLPKGSSEDSLLWLKDLRTSVVPRPQVTSEPNKSLSYVQPIISRLGYLSSNQRDALAEIQDVLRALCHAHKLPLALTWIPNSGVLCVEETACYVNDMDMEGFVHACLDHPLREKEGIVGKAFVSNRPSFSSDVKSY…	1	1
GSBRNA2T00098998001	BnaNLP9-1	Group 2	Brassica napus	852	MENTSPDIPAEEMDGWVKNLISEEDMFSSSSDLVNFESFASWCNTPSASDILFTQYGLTTSQSTTPTPFGGFTALPAELSPSFHECSVPRSLSYSLDEKMLKALSLFMEFSGEGILAQFWTPVKSGDHYMLSTCDQAYLLDSRLSGYREVSRKYTFSAETSQYSSPGLPGRVFISGVPEWTSNVMYYKTAEYLRMKHALDNDVRGSIAIPVLQASGSSCCAVLELVTCREKPNFDLEMDSVCRALQAVNLQTSTIPRCQYVSSNQKEALSEIRDVLRAVCHAHRLPLALAWIPCSYSKGTNNEMVKVYGKKSDENSLLCIEESACYVNDMDMECFVNACMEHYLSKGQGVAGKALVSNKPSFSSDVKTFDISEYPLVQHARKFGLNAAVATKLRSTFTG…	1	1
GSBRNA2T00105962001	BnaNLP9-2	Group 2	Brassica napus	851	MDNTSPDIPAEEMDGWVKNLIYEEDMFSSSSNLVNFESFASWCNTPSASDILFTQYGLTNSQSTTPTPFGGFTALPADKSSAIECSVPRSLSYSLDEKMLKALSLFMEFSGEGILAQFWTPVKSGDHYMLSTCDQAYLLDSRLSGYREVSRKYTFSAETSQYSSPGLPGRVFISGVPEWTSNVMYYKTAEYLRMKHALDNDVRGSIAIPVLEASGSSCCAVLELVTCREKPNFDLEMDSVCRALQAVNLQTSTIPRRQYLSSNQKEALSEIRDVLRAVCHAHRLPLALAWIPCSYSKGTNNELVKVYGKQSDGNSILCIEESACYVNDMDMECFVIACMEHFLSKGQGVAGKALISNKPSFSSDVKTFDISEYPLVQHARKFGLNAAVATKLRSTFTGD…	1	1
