# Supplementary material for: Genome-wide survey and expression analysis of NIN-like Protein (NLP) genes reveals its potential roles in the response to nitrate signaling in tomato
Source: BMC Plant Biol. 2021 Jul 23;21:347. doi: 10.1186/s12870-021-03116-0 (PMC8299697; doi:10.1186/s12870-021-03116-0)
Supplement: Supplementary file 2 — Additional file 2: Supplementary Table 2. One-to-one orthologous relationships between tomato and the other four plant species. [file 12870_2021_3116_MOESM2_ESM.xls]

## Sheet: Tomato-Tomato
Supplementary Table 2. One-to-one orthologous relationships between tomato and other four plant species.
SlNLP Gene Name	SlNLP Gene ID	SlNLP Gene Name	SlNLP Gene ID	Ka	Ks	Ka/Ks	Numbers of conserved flanking genes	Selection pressure
SlNLP3	Solyc08g008410.3	SlNLP5	Solyc08g082750.3	1.00114	0.995847	1.00532	26	Positive selection
SlNLP1	Solyc01g112190.3	SlNLP2	Solyc04g082480.3	0.617494	0.424162	1.4558	7	Positive selection

## Sheet: Tomato-Arabidopsis
Supplementary Table 2. One-to-one orthologous relationships between tomato and other four plant species.
SlNLP Gene Name	SlNLP Gene ID	AtNLP Gene Name	AtNLP Gene ID	Ka	Ks	Ka/Ks	Numbers of conserved flanking genes	Selection pressure
SlNLP1	Solyc01g112190.3	AtNLP5	AT1G76350	0.687307	0.475736	1.44472	7	Positive selection
SlNLP2	Solyc04g082480.3	AtNLP5	AT1G76350	0.984884	1.05386	0.934547	82	Purifying selection
SlNLP2	Solyc04g082480.3	AtNLP4	AT1G20640	0.958248	1.15122	0.832375	75	Purifying selection
SlNLP3	Solyc08g082750.3	AtNLP6	AT1G64530	0.371261	2.59868	0.142865	74	Purifying selection
SlNLP1	Solyc01g112190.3	AtNLP1	AT2G17150	0.429558	2.29069	0.187524	20	Purifying selection
SlNLP1	Solyc01g112190.3	AtNLP2	AT4G35270	0.377669	2.45396	0.153902	29	Purifying selection
SlNLP2	Solyc04g082480.3	AtNLP2	AT4G35270	0.457914	2.84102	0.16118	7	Purifying selection
SlNLP5	Solyc08g082750.3	AtNLP7	AT4G24020	0.334409	2.74864	0.121663	50	Purifying selection

## Sheet: Tomato-Canola
Supplementary Table 2. One-to-one orthologous relationships between tomato and other four plant species.
SlNLP Gene Name	SlNLP Gene ID	BnaNLP Gene Name	BnaNLP Gene ID	Ka	Ks	Ka/Ks	Numbers of conserved flanking genes	Selection pressure
SlNLP1	Solyc01g112190.3	BnaNLP5-1	BnaA07g32630D	0.966167	1.10827	0.871782	7	Purifying selection
SlNLP1	Solyc01g112190.3	BnaNLP2-3	BnaC01g03280D	0.572604	0.686386	0.834231	19	Purifying selection
SlNLP1	Solyc01g112190.3	BnaNLP5-2	BnaC06g37080D	0.575954	1.18373	0.486558	7	Purifying selection
SlNLP5	Solyc08g082750.3	BnaNLP7-3	BnaC01g15850D	0.394266	1.17859	0.334523	29	Purifying selection
SlNLP2	Solyc04g082480.3	BnaNLP5-2	BnaC06g37080D	0.539451	0.950302	0.567663	42	Purifying selection
SlNLP2	Solyc04g082480.3	BnaNLP4-4	BnaC05g16000D	0.88481	0.355192	2.49108	16	Positive selection
SlNLP2	Solyc04g082480.3	BnaNLP5-1	BnaA07g32630D	0.371085	3.22007	0.115241	33	Purifying selection
SlNLP2	Solyc04g082480.3	BnaNLP4-2	BnaA07g11340D	0.333111	3.41302	0.0976	13	Purifying selection
SlNLP2	Solyc04g082480.3	BnaNLP4-1	BnaA06g14540D	0.351785	3.28527	0.10708	22	Purifying selection
SlNLP2	Solyc04g082480.3	BnaNLP4-5	BnaC07g15260D	0.604561	2.46713	0.245046	13	Purifying selection

## Sheet: Tomato-Maize
Supplementary Table 2. One-to-one orthologous relationships between tomato and other four plant species.
SlNLP Gene Name	SlNLP Gene ID	ZmNLP Gene Name	ZmNLP Gene ID	Ka	Ks	Ka/Ks	Numbers of conserved flanking genes	Selection pressure
SlNLP1	Solyc01g112190.3	ZmNLP7	GRMZM2G053298	0.544157	1.11828	0.4866	6	Purifying selection
SlNLP1	Solyc01g112190.3	ZmNLP3	GRMZM2G048582	0.604439	1.04437	0.578757	4	Purifying selection
SlNLP1	Solyc01g112190.3	ZmNLP1	GRMZM2G109509	0.831251	0.578008	1.43813	6	Positive selection
SlNLP2	Solyc04g082480.3	ZmNLP1	GRMZM2G109509	0.517936	2.27531	0.227633	5	Purifying selection
SlNLP5	Solyc08g082750.3	ZmNLP4	GRMZM2G475305	0.970541	1.11645	0.869311	4	Purifying selection

## Sheet: Tomato-Rice
Supplementary Table 2. One-to-one orthologous relationships between tomato and other four plant species.
SlNLP Gene Name	OsNLP Gene ID	OsNLP Gene Name	OsNLP Gene ID	Ka	Ks	Ka/Ks	Numbers of conserved flanking genes	Selection pressure
SlNLP1	Solyc01g112190.3	OsNLP1	LOC_Os03g03900.1	0.494323	2.26877	0.217881	8	Purifying selection
SlNLP2	Solyc04g082480.3	OsNLP1	LOC_Os03g03900.1	0.99199	1.02817	0.964814	7	Purifying selection
SlNLP5	Solyc08g082750.3	OsNLP3	LOC_Os01g13540.1	0.414118	2.855	0.14505	6	Purifying selection
