# Supplementary material for: Genome-wide survey and expression analysis of NIN-like Protein (NLP) genes reveals its potential roles in the response to nitrate signaling in tomato
Source: BMC Plant Biol. 2021 Jul 23;21:347. doi: 10.1186/s12870-021-03116-0 (PMC8299697; doi:10.1186/s12870-021-03116-0)
Supplement: Supplementary file 3 — Additional file 3: Supplementary Table 3. Primers used in qRT-PCR. [file 12870_2021_3116_MOESM3_ESM.xlsx]

## Sheet: Sheet1
Supplemetary Table 3. Primers used in qRT-PCR.
Gene name	Gene ID	Primer	Sequences (5'-3')
SlNLP1	Solyc01g112190.3	SlNLP1-F	CAATTTGCTGCTGACAAGGA
		SlNLP1-R	AATCTCAACCACACCCAAGC
SlNLP2	Solyc04g082480.3	SlNLP2-F	GGTGGAGTTTAGGCACCGTA
		SlNLP2-R	GCTGCCTGCATATCCTCTTC
SlNLP3	Solyc08g008410.3	SlNLP3-F	GCTGGAAGTCTCAAGGATGC
		SlNLP3-R	GAATTGGGTGCCAGTGAAGT
SlNLP4	Solyc08g013900.3	SlNLP4-F	ATTCTGGCTGCCATTTCATC
		SlNLP4-R	TGAACGGGACGTATTTGACA
SlNLP5	Solyc08g082750.3	SlNLP5-F	GAGTTTCCGATGAGGGATCA
		SlNLP5-R	TCTACTGCCTCAAGCGGATT
SlNLP6	Solyc11g045350.2	SlNLP6-F	CTCGTCTTCAGGCAATGACA
		SlNLP6-R	AATCCCCACCTCCTACATCC
SlNRT1.1	Solyc08g078950.3	SlNRT1.1-F	TACTATTCAAGCTATGGGTGTTACG
		SlNRT1.1-R	ATTTGTCCTCTTTCTTTTTTGTCCG
SlNRT1.2	Solyc08g007430.2	SlNRT1.2-F	TTTTAGGTGTTGAAGCTGTGGAGAG
		SlNRT1.2-R	GCGATGTATAGGACCATGAGTTGTT
SlNRT2.1	Solyc06g074990.2	SlNRT2.1-F	TTCCTGTTACATTTTGTCATTTCCC
		SlNRT2.1-R	CAGATTCAAGACTATCCATTCCTCA
SlNRT2.2	Solyc06g010250.3	SlNRT2.2-F	TCAAGGGAACGGAAGAACATTATTA
		SlNRT2.2-R	GCTCATTGAACTAAAGATTGACGAT
SlNRT2.3	Solyc11g069750.2	SlNRT2.3-F	AATGCATGGTGTTACTGGTAGAGAG
		SlNRT2.3-R	CTAATAATAGGGACTAAAGGGGCTG
SlNR	Solyc11g013810.2	SlNR-F	ACGAGGATGACGATGACGAA
		SlNR-R	GCGAGATAAAGGTGGTTCGG
SlNiR1	Solyc01g108630.3	SlNiR1-F	GTTAGGCTCAAGTGGCTTGG
		SlNiR1-R	CAGCACATCCTTCCTCTCCA
SlNiR2	Solyc10g050890.2	SlNiR2-F	CATCCGCAGAAACAGGAAGG
		SlNiR2-R	CCGGAGTTCTCCTGAACCAT
SlGS	Solyc11g011390.2	SlGS-F	GGCTATTGAGAAGCTTGGCT
		SlGS-R	TATCCCTTGCCTGCCTTCTCT
SlEF1a	Solyc06g009970.3	SlEF1a-F	GGAACTTGAGAAGGAGCCTAAG
		SlEF1a-R	CAACACAACAGCAACAGTCT
